# Supplementary material for: Exposure Levels of Airborne Fungi, Bacteria, and Antibiotic Resistance Genes in Cotton Farms during Cotton Harvesting and Evaluations of N95 Respirators against These Bioaerosols
Source: Microorganisms. 2023 Jun 12;11(6):1561. doi: 10.3390/microorganisms11061561 (PMC10302439; doi:10.3390/microorganisms11061561)
Supplement: Supplementary file 1 [file microorganisms-11-01561-s001.zip]

Archive with 1 entries (1 files):
- microorganisms-2428526-supplementary.pdf
